# Supplementary material for: Electromagnetic Wavefront Engineering by Switchable and Multifunctional Kirigami Metasurfaces
Source: Nanomaterials (Basel). 2025 Jan 2;15(1):61. doi: 10.3390/nano15010061 (PMC11722745; doi:10.3390/nano15010061)
Supplement: Supplementary file 1 [file nanomaterials-15-00061-s001.zip]

Archive with 2 entries (2 files):
- nanomaterials-3342305-supplementary.pdf
- Supplementary Video-S1.mp4
